# Supplementary material for: Genome-Wide Identification and Expression Profiling of the WOX Gene Family in Citrus sinensis and Functional Analysis of a CsWUS Member
Source: Int J Mol Sci. 2021 May 6;22(9):4919. doi: 10.3390/ijms22094919 (PMC8124563; doi:10.3390/ijms22094919)
Supplement: Supplementary file 1 [file ijms-22-04919-s001.zip]

Archive with 1 entries (1 files):
- ijms-1204466-supplementary.pdf
